# Supplementary material for: Pediatric neuropathology practice in a low- and middle-income country: capacity building through institutional twinning
Source: Front Oncol. 2024 May 3;14:1328374. doi: 10.3389/fonc.2024.1328374 (PMC11102046; doi:10.3389/fonc.2024.1328374)
Supplement: Supplementary Table 1 — Clinicopathologic information and summary of diagnosis rendered by the referring pathologist and the expert neuropathologist at SickKids. [file Table_1.xlsx]

## Sheet: print
Case #	Age at Dx	Sex	Tumor Location	Diagnosis (Referring pathologist)	Diagnosis (Expert Opinion)	Conclusion	Additional information contributed by the consult at SickKids	Area(s) of deficiency at referring center/ reason for discordance/ Comments
1	12 yrs	M	Lateral ventricle, Lt	Anaplastic astrocytoma, WHO grade III	Anaplastic astrocytoma, IDH wildtype, H3 wildtype, WHO grade III	Concordant	Negative for clinically significant fusions and mutations (TruSight), MMR retained (IHC)	Fusion/ mutation testing not available, most common genetic alterations ruled out by TruSight assay
2	4 yrs	M	Temporoparietal, Rt	Anaplastic ependymoma, WHO grade III	Anaplastic ependymoma, WHO grade III	Concordant	None	None
3	12 yrs	M	Temporal, Rt	Anaplastic Pleomorphic Xanthoastrocytoma, WHO grade III	Pleomorphic xanthoastrocytoma, BRAF V600E positive	Concordant	BRAF V600E mutant (IHC), Positive for CDKN2A deletion (FISH)	BRAF fusion/ mutation testing not available
4	14 mos	M	Temporoparietal	Choroid plexus carcinoma, WHO grade III	Choroid plexus carcinoma, WHO grade III	Concordant	None	None
5	9 mos	F	Third ventricle	Choroid plexus carcinoma, WHO grade III	Choroid plexus carcinoma, WHO grade III	Concordant	None	None
6	11 mos	M	Temporal, Lt	Choroid plexus papilloma, Atypical, WHO grade II	Choroid plexus papilloma, Atypical, WHO grade II	Concordant	None	None
7	4 yrs	M	Temporal, Rt	CNS embryonal tumor, NOS	Embryonal tumor, likely CNS neuroblastoma	Concordant	Descriptive diagnosis by expert	None
8	9 yrs	M	Frontal, Lt	DNET, WHO grade I	DNET, WHO grade I	Concordant	None	None
9	11 yrs	M	Spinal cord, cervical, intramedullary	Ependymoma, anaplastic, WHO grade III	Anaplastic ependymoma, WHO grade III	Concordant	None	None
10	9 yrs	F	Posterior fossa	Ependymoma, WHO grade II	Ependymoma, WHO grade II	Concordant	None	None
11	4 yrs	M	Pineal gland	Favor Pineoblastoma	Pineoblastoma	Concordant	None	None
12	13 yrs	M	Cerebellum	Ganglioglioma, WHO grade I	Pediatric low grade glioma, likely Ganglioglioma	Concordant	BRAF V600E negative (IHC); negative for fusions (NanoString)	None
13	19 yrs	M	Spinal cord, Intramedullary, C5-D1	Ganglioglioma, WHO grade I	Ganglioglioma, grade I	Concordant	None	None
14	13 yrs	M	Pineal gland	Germinoma	Germinoma	Concordant	None	None
15	10 yrs	F	Temporal, Lt	Glioblastoma, WHO grade IV	Glioblastoma, WHO grade IV	Concordant	None	None
16	8 yrs	F	Temporoparietal, Lt	Glioblastoma, WHO grade IV	Glioblastoma, WHO grade IV	Concordant	Strong p53, H3 G34 WT, MMR retained	MMR IHC not available
17	8 yrs	F	Parieto-occipital, Lt	Glioblastoma, WHO grade IV	Glioblastoma, IDH wild type, WHO grade IV	concordant	Negative for IDH1 R132H (IHC)	IDH IHC not available
18	18 yrs	F	Posterior fossa	Glioblastoma, WHO grade IV, malignant transformation of Pilocytic astrocytoma following radiotherapy	Glioblastoma, WHO grade IV	Concordant	Negative for BRAF duplication (FISH); negative for BRAF V600E (IHC)	BRAF fusion/ mutation testing not available
19	12 yrs	M	4th ventricle	Glioblastoma, WHO grade IV, mismatch repair deficient	Glioblastoma, WHO grade IV, IDH WT, H3 WT	Concordant	Mismatch repair deficient (loss of PMS2 immunostain); Negative for IDH R132H or H3K27M (IHC),	Loss of PMS2 identified at the referring center and confirmed at SickKids
20	17 yrs	F	Sellar region	Granulation and necrotic tissue	Granulation and necrotic tissue	Concordant	None	None
21	12 yrs	F	Temporal, Lt	Histiocytic granulomatous process	Histiocytic lesion, likely Erdheim Chester Disease	Concordant	Descriptive diagnosis by expert	None
22	13 yrs	M	Parieto-occipital, Lt	Histiocytic sarcoma	Likely Erdheim Chester/Extracutaneous Juvenile xanthogranuloma	Concordant	None	Diagnosis refined on morphologic grounds
23	9 yrs	M	Parietal, Rt	Immature teratoma and yolk sac tumor	Immature teratoma with possible malignant transformation	Concordant	None	None
24	7 yrs	M	Temporal, medial	LGG, favor Pilocytic astrocytoma, WHO grade I	Limited tissue, Low grade glioma, possibly pilocytic astrocytoma or ganglioglioma	Concordant	Descriptive diagnosis by expert	None
25	3 yrs	M	Suprasellar	LGG, favor Pilocytic or Pilomyxoid astrocytoma	Pilocytic astrocytoma, WHO grade I	Concordant	None	Rosenthal fibers were present which is inconsistent with features of Pilomyxoid astrocytoma
26	7 yrs	F	Pontomedullary, Lt	Low grade tumor, favor ganglioglioma	Ganglioglioma, WHO grade I	Concordant	Positive for BRAF V600E (IHC)	Inadequate clinicohistologic analysis; BRAF fusion/ mutation testing not available
27	8 yrs	F	Posterior fossa	Malignant epithelioid and oncocytic tumor	Epithelioid neoplasm, likely metastatic carcinoma from kidney	Concordant	Refinement of the diagnosis	None
28	3 yrs	F	Cerebellum	Medulloblastoma, desmoplastic/nodular	Medulloblastoma, Desmoplastic/nodular, SHH activated, WHO grade IV	Concordant	Medulloblastoma subgroup analysis (NanoString), P53 focally strongly positive	Correct morphologic diagnosis, Medulloblastoma molecular subtyping not available
29	9 yrs	M	Cerebellar, Lt	Medulloblastoma, Large cell/ anaplastic, WHO grade IV	Medulloblastoma, large cell/anaplastic, WHO grade IV	Concordant	Histologic review only; NanoString assay failed due to poor RNA quality	Correct morphologic diagnosis, Medulloblastoma molecular subtyping not available
30	10 yrs	M	Posterior fossa	Medulloblastoma, WHO grade IV, desmoplastic/nodular	Medulloblastoma, WHO grade IV, nodular desmoplastic	Concordant	Histologic review only; NanoString assay failed due to poor RNA quality, P53 Wildtype	None
31	2 yrs	M	Optic nerve, Rt	Pilocytic astrocytoma, WHO grade I	Pilocytic astrocytoma, WHO grade I	Concordant	Positive for BRAF V600E (IHC)	BRAF fusion/ mutation testing not available
32	15 yrs	M	Thalamus	Pilocytic astrocytoma, WHO grade I	Pilocytic astrocytoma, WHO grade I	Concordant	Negative for BRAF duplication (FISH); negative for BRAF V600E (IHC); Negative for H3 K27M	Common genetic alterations ruled out by consult
33	4 yrs	M	Posterior fossa	Pilocytic astrocytoma, WHO grade I	Pilocytic astrocytoma, WHO grade I	Concordant	KIAA1549 - BRAF (ex16 - ex9) fusion identified (NanoString)	BRAF fusion/ mutation testing not available
34	19 yrs	M	Posterior fossa	Pilocytic astrocytoma, WHO grade I	Low grade glioma	Concordant	Negative for BRAF fusions (Nanostring) and BRAF V600E mutation (IHC)	Common genetic alterations ruled out by consult
35	13 yrs	M	Cerebellum	Pilocytic astrocytoma, WHO grade I	Pilocytic astrocytoma, WHO grade I	Concordant	KIAA1549 - BRAF (ex16 - ex9) fusion identified (NanoString)	BRAF fusion/ mutation testing not available
36	13 yrs	F	Cerebellopontine angle	Pilocytic astrocytoma, WHO grade I	Pilocytic astrocytoma, WHO grade I	Concordant	KIAA1549 - BRAF (ex15 - ex9) fusion identified (NanoString)	BRAF fusion/ mutation testing not available
37	13 yrs	M	Intraventricular, NOS	Pilocytic astrocytoma, WHO grade I	Pilocytic astrocytoma with features of ganglioglioma/ PXA, BRAF V600E mutant	Concordant	Positive for BRAF V600E mutation (IHC); Negative for BRAF fusions (Nanostring)	BRAF fusion/ mutation testing not available
38	14 yrs	M	Pineal gland/Posterior fossa	Pilocytic astrocytoma, WHO grade I	Pilocytic astrocytoma, WHO grade I	Concordant	KIAA1549 - BRAF fusion (ex16 - ex9) identified (NanoString)	BRAF fusion/ mutation testing not available
39	17 yrs	F	Skull base	Pilocytic astrocytoma, WHO grade I	low grade glioma/ pilocytic astrocytoma, WHO grade I	Concordant	Molecular testing not performed	None
40	3 yrs	F	Brain stem	Pilocytic astrocytoma, WHO grade I	Pilocytic astrocytoma grade I	Concordant	KIAA1549 - BRAF (ex16 - ex11) fusion identified (NanoString)	BRAF fusion/ mutation testing not available
41	16 yrs	F	Temporal, Rt	Pilocytic astrocytoma, WHO grade I	Pilocytic astrocytoma, WHO grade I	Concordant	None	None
42	8 yrs	M	Temporal, Lt	Pilocytic astrocytoma, WHO grade I	Pilocytic astrocytoma, WHO grade I	Concordant	KIAA1549 - BRAF (ex15 - ex9) fusion identified (NanoString)	BRAF fusion/ mutation testing not available
43	6 yrs	M	Temporal, Lt	Pilocytic astrocytoma, WHO grade I	Pilocytic astrocytoma, WHO grade I	Concordant	KIAA1549 - BRAF (ex16 - ex9) fusion identified (NanoString)	BRAF fusion/ mutation testing not available
44	13 yrs	M	Cervicomedullary	Pilocytic astrocytoma, WHO grade I	Pilocytic astrocytoma, WHO grade I	Concordant	KIAA1549 - BRAF fusion (ex 15 - ex9) identified (Nanostring)	BRAF fusion/ mutation testing not available
45	8 yrs	F	Pineal gland	Pineoblastoma, WHO grade IV	Pineoblastoma, WHO grade IV	Concordant	None	None
46	10 yrs	F	Suprasellar region	Pleomorphic xanthoastrocytoma, anaplastic, WHO grade III	Anaplastic pleomorphic xanthoastrocytoma, WHO grade III	Concordant	Positive for BRAF V600E mutant (IHC), positive for CDKN2A homozygous deletion (FISH)	None
47	8 yrs	F	Temporal lobe, Rt	Pleomorphic xanthoastrocytoma, WHO grade II, recurrent	Pleomorphic xanthoastrocytoma, WHO grade II, recurrent	Concordant	Positive for BRAF V600E (IHC)	BRAF fusion/ mutation testing not available
48	10 yrs	M	Cerebellopontine angle	Reactive glial tissue	Brain tissue with focal infarction and sclerotic blood vessels	Concordant	None	None
49	12 yrs	M	Meninges and brain	Reactive glial tissue suspicious for viral infection	Reactive gliosis and microcalcification	Concordant	None	None
50	17 yrs	M	Temporal, Rt	Anaplastic astrocytoma, IDH-wildtype, WHO grade III	Anaplastic astrocytoma, IDH-mutant, WHO grade III	Discordant	Positive IDH1 R132H (IHC), loss of ATRX, CDKN2A intact	Inadequate histologic analysis, IDH IHC performed at the referring center was false negative
51	11 yrs	F	Suprasellar	Low-grade glioma, astrocytoma	Ganglioglioma, WHO grade I, BRAF V600E mutant	Discordant	Positive for BRAF V600E (IHC)	Inadequate histologic analysis, Failure to recognize ganglion cells, BRAF V600E IHC not available
52	5 yrs	F	Hypothalamus/ 3rd ventricle	Astrocytoma, WHO grade II	Pilocytic astrocytoma, WHO grade I	Discordant	Positive for BRAF duplication (FISH); negative for BRAF V600E (IHC)	Inability to recognize circumscribed nature of tumor, BRAF fusion/ mutation testing N/A
53	5 yrs	M	Posterior fossa	CNS Embryonal tumor with rhabdoid features	Anaplastic ependymoma, WHO grade III, PFA subtype	Discordant	H3 K27me3 stain to distinguish between PFA and PFB	Inadequate histologic analysis
54	15 yrs	F	Basal ganglia, Rt	High grade embryonal tumor	Glioblastoma, IDH-mutant, WHO grade IV	Discordant	Positive IDH1 R132H (IHC)	IDH1 R132H not performed at the referring center
55	2 yrs	M	Cerebellopontine angle	Malignant tumor favor CNS embryonal tumor	Peripheral nerve sheath tumor, likely malignant	Discordant	S100 positive (IHC); extensive IHC panel negative	Difficult case requiring large panel of immunostains at SickKids
56	16 yrs	F	Spinal cord, D9-D12, intramedullary	Anaplastic ependymoma, WHO grade III	Diffuse midline glioma, H3K 27M mutant, p53 mutant	Discordant	Positive for H3 K27M (IHC)	H3 K27M IHC not available; Olig2 to distinguish astrocytoma from ependymoma N/A
57	13 yrs	F	Suprasellar region	Ependymoma, anaplastic, WHO grade III	Glioblastoma, IDH wild-type, WHO grade IV	Discordant	NF1, ATRX, KMT2C, PTPN11, NTRK2 mutations identified (TruSight)	Inadequate histologic analysis. Olig2 to differentiate astrocytoma from ependymoma N/A
58	10 yrs	M	4th ventricle	Ependymoma, WHO grade II	Pilocytic astrocytoma, WHO grade I	Discordant	Negative for BRAF V600E (IHC), BRAF fusions (NanoString), TruSight not performed due to RNA degradation	Focal ependymal features reported by the referring pathologist. Olig2/ SOx10 to help distinguish ependymoma from pilocytic astrocytoma not available
59	19 yrs	F	Frontotemporal, Lt	Ganglioglioma, Anaplastic, WHO grade III	Anaplastic astrocytoma, IDH-wild type	Discordant	FGFR3 K650E, PIK3CA H1047P, MYCN P44L mutations identified (TruSight)	Inadequate histologic analysis; entrapped neurons misinterpreted as ganglion cells
60	9 yrs	M	Thalamus	Glioblastoma, NOS, WHO grade IV	Pilocytic astrocytoma, WHO grade I	Discordant	No fusions or mutations on TruSight or Nanostring assays, MMR retained, H3K27M, H3K27me3, BRAF V600E normal staining	Circumscribed nature of the tumor not appreciated; MIB-1 count interpretation was different between the referring and the consult pathologist
61	14 yrs	M	Temporal, Lt	Glioneuronal tumor, high grade	Glioblastoma, H3 G34 mutant, WHO grade IV	Discordant	Positive for H3G34R (IHC) P53+, ATRX loss	Inadequate histologic analysis, incorrect lineage determination, H3G34R/V IHC stain not available
62	16 yrs	M	Parieto-occipital	Scant low-grade glioma	Glioblastoma, WHO grade IV	Discordant	MMR intact, Loss of ATRX, Strong P53, IDH1 R132H, BRAF V600E negative (IHC), H3K27me3 retained	Inadequate histologic analysis
63	10 yrs	M	Posterior fossa	Medulloblastoma, classic, with focal anaplasia, WHO grade IV	Medulloblastoma, desmoplastic nodular with anaplastic features, SHH-activated, P53 negative, WHO grade IV	Discordant	NanoString failed due to poor RNA quality. Desmoplastic nodular histology with anaplasia. Filamin IHC+, negative nuclear B-catenin; concern for germline TP53 mutation.	Inadequate histologic analysis; referring pathologist failed to identify desmoplastic features. Reticulin staining not performed.
64	9 yrs	M	Cerebellum	Medulloblastoma, classic variant, WHO grade IV	Medulloblastoma, WNT-activated, WHO grade IV	Discordant	Medulloblastoma subgroup analysis (NanoString)	Inadequate histologic analysis; B-catenin reported cytoplasmic by the referring pathologist
65	1 yr	F	4th ventricle	Medulloblastoma, classic variant, WHO grade IV, negative for nuclear B-catenin (IHC)	Medulloblastoma, WNT-activated, WHO grade IV	Discordant	B-catenin nuclear positive (IHC), Medulloblastoma subgroup analysis (NanoString)	Inadequate histologic analysis; B-catenin reported cytoplasmic by the referring pathologist
66	16 yrs	F	Frontal, Rt	Oligodendroglioma, WHO grade II	Diffuse astrocytoma, IDH mutant, WHO grade II	Discordant	Loss of ATRX (IHC), MMR retained	Inadequate histologic analysis; round cells with perinuclear halos interpreted as evidence for oligodendroglioma; IDH1 R132H/ ATRX IHC not available. P53 stain not performed
67	19 yrs	F	Frontal, Lt	Oligodendroglioma, WHO grade II	Diffuse astrocytoma, IDH mutant, WHO grade II	Discordant	Non-canonical IDH mutation (IDH1 R132S), ATRX, TP53 mutations identified (TruSight panel)	Inadequate histologic analysis; round cells with perinuclear halos interpreted as evidence for oligodendroglioma; IDH1 R132H/ ATRX IHC not available. P53 stain not performed
68	9 yrs	M	Frontal, Rt	Oligodendroglioma, WHO grade II	DNET, WHO grade I	Discordant	Negative IDH 1 R132H, BRAF V600E (IHC)	Inadequate clinicohistologic analysis; round cells with perinuclear halos interpreted as evidence for oligodendroglioma; IDH1 R132H IHC not available
69	7 yrs	F	Posterior fossa	Oligodendroglioma, WHO grade II	Pilocytic astrocytoma, WHO grade I	Discordant	KIAA1549 - BRAF fusion (ex16 - ex9) identified (NanoString)	Inadequate clinicohistologic analysis; round cells with perinuclear halos interpreted as evidence for oligodendroglioma; IDH1 R132H IHC not available
70	8 yrs	F	Posterior fossa	Oligodendroglioma, WHO grade II	Pilocytic astrocytoma, WHO grade I, BRAF negative	Discordant	KIAA1549 - BRAF fusion (ex16 - ex9) identified (NanoString)	Inadequate clinicohistologic analysis; round cells with perinuclear halos interpreted as evidence for oligodendroglioma; IDH1 R132H IHC not available
71	10 yrs	M	Brain stem	Pilocytic astrocytoma, WHO grade I	Diffuse astrocytoma, favor high grade	Discordant	Strong p53 staining, negative for BRAF V600E, IDH1 R132H wildtype (IHC)	Inadequate histologic analysis; failure to recognize infiltrative tumor and high proliferative activity inconsistent with Pilocytic astrocytoma
72	6 yrs	F	Temporal, Lt	Pilocytic astrocytoma, WHO grade I	Ganglioglioma, WHO grade I	Discordant	Positive for BRAF V600E (IHC)	Inadequate histologic analysis, Failure to recognize ganglion cells; BRAF fusion/ mutation identification N/A
73	10 yrs	M	Posterior fossa	Pilomyxoid astrocytoma	Angiocentric glioma, WHO grade I	Discordant	Positive for MYB-QKI fusion (NanoString)	Inadequate histologic analysis; perivascular tumor cell arrangement shared between Pilomyxoid astrocytoma and Angiocentric glioma. Fusion testing confirmed the diagnosis of angiocentric glioma
74	4 yrs	M	Pineal gland	Malignant tumor suggestive of Pineoblastoma	Atypical teratoid/ rhabdoid tumor, WHO grade IV	Discordant	Loss of INI-1 staining (IHC)	Inadequate histologic analysis; INI-1 not performed at the referring center while there was demonstrated evidence of multilineage differentiation (EMA, and GFAP positive)
75	17 yrs	M	Pineal gland	Pineoblastoma, WHO grade IV	Papillary tumor of the pineal region	Discordant	Cytokeratin positive (IHC)	Unusual/ rare case. Cytokeratin positivity and older age make pineoblastoma less likely
76	10 yrs	F	Pineal gland	Unclear, favor Pineocytoma	Meningioma, meningothelial variant (limited tissue)	Discordant	None	Inadequate histologic analysis; failed to recognize morphologic features
77	19 yrs	F	Sellar region	No tumor identified. Reactive lymphoid hyperplasia	Germinoma	Discordant	CD117, OCT4 positive cells	Inadequate histologic analysis; failure to recognize the malignant cells on histology; germ cell immunomarkers not performed by referring pathologist.
78	4 yrs	F	Temporoparietal, Rt	Likely abscess, not definitive for sarcoma	Sarcoma, NOS	Discordant	Negative for gene fusions (Nanostring sarcoma panel)	Descriptive diagnosis by expert, but favor neoplasm not reactive
79	17 yrs	M	Pineal gland	Retinoblastoma, WHO grade IV	Pineoblastoma, WHO grade IV	Discordant	None	Inadequate clinicohistologic analysis
80	17 yrs	F	Temporal, Rt	Anaplastic astrocytoma, WHO grade III	Anaplastic astrocytoma, IDH mutant, WHO grade III	Subtyped	Non-canonical IDH mutation (IDH1 R132S) TruSight	Fusion/ mutation testing not available
93	5 yrs	M	Parasagittal, Lt	Anaplastic ependymoma, WHO grade III	Anaplastic ependymoma, WHO grade III, RELA fusion positive	Subtyped	None	Fusion testing not available
109	5 yrs	M	Parietal, Rt	Unclear, suggestive of low-grade glioma	Diffuse glioma, BRAF V600E, H3K27M negative	Subtyped	BRAF V600E, H3K27M negative (IHC), intermediate grade by histology	Infiltrative nature of tumor not appreciated by the referring pathologist
81	5 yrs	F	Intraventricular	Diffuse glioma	Diffuse midline glioma, EGFR altered, positive for EGFR mutation, loss of H3K27me3	Subtyped	EGFR p.A289V mutation testing (TruSight) and H3K27me3 stain (IHC)	Fusion/ mutation testing not available
96	9 yrs	M	Posterior fossa	Glioblastoma, WHO grade IV	Diffuse midline glioma, H3 K27M mutant	Subtyped	P53 mutant, MMR retained	H3 K27M IHC not available
82	10 yrs	F	Brain stem	Anaplastic astrocytoma, WHO grade III	Diffuse midline glioma, H3 K27M mutant, WHO grade IV	Subtyped	Positive for H3 K27M (IHC)	H3 K27M IHC not available
84	13 yrs	F	Thalamic, Lt	Astrocytoma, diffuse midline glioma	Diffuse midline glioma, H3 K27M mutant, WHO grade IV	Subtyped	Positive for H3 K27M (IHC)	H3 K27M IHC not available, ATRX (loss) and P53 (strong) stains performed at the referring center hinted at the diagnosis
87	10 yrs	F	Pons	Favor HGG (limited tissue)	Diffuse midline glioma, H3 K27M mutant, WHO grade IV	Subtyped	Positive for H3 K27M (IHC)	H3 K27M IHC not available
97	11 yrs	F	Pineal gland	Glioblastoma, WHO grade IV	Diffuse midline glioma, H3 K27M mutant, WHO grade IV	Subtyped	Positive for H3 K27M (IHC), strong P53 staining, ATRX retained	H3 K27M IHC not available
83	4 yrs	F	Pons	Astrocytoma, diffuse intrinsic pontine glioma, WHO grade IV	Diffuse midline glioma, H3 K27M-mutant, WHO grade IV	Subtyped	Positive for H3 K27M (IHC)	H3 K27M IHC not available
85	19 yrs	F	Bain stem	Diffuse astrocytoma, at least WHO grade III	Diffuse midline glioma, H3 K27M-mutant, WHO grade IV	Subtyped	Positive for H3 K27M (IHC)	H3 K27M IHC not available
86	6 yrs	M	Brain stem	Diffuse astrocytoma, WHO grade II	DMG, H3 K27M mutant, WHO grade IV	Subtyped	Positive for H3 K27M (IHC)	H3 K27M IHC not available
90	1 yr	F	Frontotemporal, Lt	CNS embryonal tumor, WHO grade IV	Embryonal tumor with multilayered rosettes, C19MC-altered, WHO grade IV	Subtyped	Positive for Lin28 (IHC)	Lin28 IHC or molecular testing not available
92	2 yrs	M	4th ventricle	Ependymoma, grade II	Ependymoma, WHO grade II, PFA	Subtyped	H3 K27me3 stain to distinguish between PFA and PFB	H3 K27me3 IHC not available
94	3 yrs	M	Frontal, Rt	Anaplastic ependymoma, WHO grade III	Ependymoma, WHO grade II, RELA fusion positive	Subtyped	None	Fusion testing not available
98	9 yrs	F	Pons	High grade glioma, glioblastoma	Ganglioglioma, WHO grade IV, H3K27M BRAF V600E mutant	Subtyped	H3K27M, BRAFV600E positive (IHC)	Inadequate histologic analysis, lineage, BRAF fusion/ mutation identification, H3 K27M IHC
106	10 yrs	M	Temporal, Lt	Glioblastoma, WHO grade IV	Glioblastoma with primitive neuronal component, WHO grade IV	Subtyped	Histologic subclassification	Morphologic subtype of clinical importance
107	14 mos	F	Frontal, Rt	Glioblastoma, WHO grade IV	Glioblastoma with primitive neuronal component, WHO grade IV	Subtyped	Histologic subclassification	Morphologic subtype of clinical importance
100	12 yrs	M	Temporal, Rt	Giant cell glioblastoma, , WHO grade IV	Glioblastoma, IDH mutant, WHO grade IV	Subtyped	Positive for IDH1 R132H (IHC)	IDH IHC not available
101	18 yrs	M	Frontal, Lt	Giant cell glioblastoma, WHO grade IV	Glioblastoma, IDH mutant, WHO grade IV	Subtyped	p53 mutant, Mismatch deficient suspicious for CMMRD	IDH, MMR IHC not available
102	18 yrs	F	Frontotemporal, Lt	Glioblastoma, WHO grade IV	Glioblastoma, IDH mutant, WHO grade IV	Subtyped	IDH R132H IHC, Strong P53, ATRX retained	IDH IHC not available
105	4 yrs	F	Medulla	High grade glioma, glioblastoma	Glioblastoma, IDH Wild type, WHO grade IV	Subtyped	Mismatch repair deficient (IHC)	IDH, MMR IHC not available
99	16 yrs	M	Temporal, Rt	Glioblastoma, WHO grade IV	Glioblastoma, IDH1 R132H WT, H3G34 WT, BRAF V600E negative	Subtyped	Strong P53, MMR retained, IDH1/2 non-canonical testing not performed	Most common IDH and H3 mutations ruled out by IHC
103	12 yrs	F	Frontal, Rt	Glioblastoma, WHO grade IV	Glioblastoma, WHO grade IV	Subtyped	CMMRD, PMS2 loss (IHC)	MMR IHC not available
104	11 yrs	M	Not specified	Glioblastoma, WHO grade IV	Glioblastoma, WHO grade IV	Subtyped	MSH2, MSH6 deficient, p53+, Negative for BRAF V600E, H3K27M	MMR IHC not available
88	6 yrs	M	Not specified	Glial neoplasm, most likely diffuse astrocytoma	Glioma, (limited, material) BRAF V600E, H3 wildtype	Subtyped	BRAF V600E mutant (IHC)	BRAF fusion/ mutation testing not available
89	12 yrs	F	Lateral ventricle, Rt	DNET, WHO grade I	Low grade glioma, MAPK altered	Subtyped	KRAS p.Q61K mutant (TruSight)	Mutation testing not available. Histologic features non-specific and inadequate for diagnosis
91	9 yrs	M	Frontal, Lt	CNS embryonal tumor	Malignant Primitive neural neoplasm (NOS)	Subtyped	Negative for CNS EWING/CIC-fusions, MN1 fusions, BCOR fusions (TruSight)	Common genetic alterations ruled out by consult
116	7 yrs	M	Posterior fossa	Medulloblastoma, classic variant, WHO grade IV	Medulloblastoma, classic variant, group 3, WHO grade IV	Subtyped	Medulloblastoma subgroup analysis (NanoString)	Biphasic pattern of classic medulloblastoma misinterpreted as desmoplastic nodular. Reticulin stain was not performed
117	13 yrs	M	Cerebellum	Medulloblastoma, classic variant, WHO grade IV	Medulloblastoma, classic variant, group 4, WHO grade IV	Subtyped	Medulloblastoma subgroup analysis (NanoString)	Medulloblastoma subtyping not available
118	9 yrs	M	Posterior fossa	Medulloblastoma, classic variant, WHO grade IV	Medulloblastoma, classic variant, group 4, WHO grade IV	Subtyped	Medulloblastoma subgroup analysis (NanoString)	Medulloblastoma subtyping not available
131	10 yrs	M	Posterior fossa	Medulloblastoma, classic variant, WNT-activated, WHO grade IV	Medulloblastoma, classic-variant, WNT-activated, WHO grade IV	Subtyped	Medulloblastoma subgroup analysis (NanoString)	Medulloblastoma subtyping not available
112	17 yrs	M	Cerebellum	Medulloblastoma, WHO grade IV	Medulloblastoma, classic, group 4, WHO grade IV	Subtyped	Medulloblastoma subgroup analysis (NanoString)	Medulloblastoma subtyping not available
119	7 yrs	F	4th ventricle	Medulloblastoma, classic variant, WHO grade IV	Medulloblastoma, classic, group 4, WHO grade IV	Subtyped	Medulloblastoma subgroup analysis (NanoString)	Medulloblastoma subtyping not available
120	15 yrs	M	4th ventricle	Medulloblastoma, classic variant, WHO grade IV	Medulloblastoma, classic, WNT-activated, WHO grade IV	Subtyped	Negative B-catenin immunostain reported from the referring pathologist. Subgroup analysis by NanoString	Medulloblastoma subtyping not available
127	8 yrs	F	Cerebellum, Rt	Medulloblastoma, desmoplastic/nodular, WHO grade IV	Medulloblastoma, desmoplastic/ nodular, SHH-activated, P53 mutant, WHO grade IV	Subtyped	Medulloblastoma subgroup analysis (NanoString), strong P53 immunostaining concerning for somatic or germline TP53 mutation	Correct morphologic diagnosis, Medulloblastoma subtyping not available
129	7 yrs	M	Posterior fossa	Medulloblastoma, desmoplastic/nodular, WHO grade IV	Medulloblastoma, desmoplastic/nodular, SHH-activated, TP53 WT, WHO grade IV	Subtyped	Medulloblastoma subgroup analysis (NanoString)	Reticulin stain interpreted incorrectly. Biphasic pattern of classic medulloblastoma misinterpreted as desmoplastic nodular.
113	4 yrs	M	Posterior fossa	Medulloblastoma, WHO grade IV	Medulloblastoma, desmoplastic/nodular, SHH, focal strong P53	Subtyped	Medulloblastoma subgroup analysis (NanoString), diffusely strong P53	Medulloblastoma subtyping not available
110	5 yrs	M	Posterior fossa	Medulloblastoma, WHO grade IV	Medulloblastoma, group 3, WHO grade IV	Subtyped	Medulloblastoma subgroup analysis (NanoString)	Medulloblastoma subtyping not available
114	4 yrs	M	Cerebellum	Medulloblastoma, classic variant, WHO grade IV	Medulloblastoma, group 3, WHO grade IV	Subtyped	Medulloblastoma subgroup analysis (NanoString)	Medulloblastoma subtyping not available
115	6 yrs	M	Posterior fossa	Medulloblastoma, classic variant, WHO grade IV	Medulloblastoma, group 3, WHO grade IV	Subtyped	Medulloblastoma subgroup analysis (NanoString)	Medulloblastoma subtyping not available
130	7 yrs	M	Cerebellum	Medulloblastoma, Large cell/ anaplastic, WHO grade IV	Medulloblastoma, group 3, WHO grade IV	Subtyped	Medulloblastoma subgroup analysis (NanoString)	Medulloblastoma subtyping not available
121	8 yrs	F	Posterior fossa	Medulloblastoma, desmoplastic/nodular, WHO grade IV	Medulloblastoma, group 4, WHO grade IV	Subtyped	Medulloblastoma subgroup analysis (NanoString), histologic review not performed at Sick Kids	Medulloblastoma subtyping not available
122	6 yrs	M	Posterior fossa	Medulloblastoma, desmoplastic/nodular, WHO grade IV	Medulloblastoma, group 4, WHO grade IV	Subtyped	Medulloblastoma subgroup analysis (NanoString)	Reticulin stain interpreted incorrectly. Biphasic pattern of classic medulloblastoma misinterpreted as desmoplastic nodular.
123	19 yrs	M	Posterior fossa	Medulloblastoma, WHO grade IV	Medulloblastoma, group 4, WHO grade IV	Subtyped	Medulloblastoma subgroup analysis (NanoString)	Reticulin stain reported positive at the referring center; histology not reevaluated at SIKH
124	9 yrs	M	Posterior fossa	Medulloblastoma, desmoplastic/nodular, WHO grade IV	Medulloblastoma, group 4, WHO grade IV	subtyped	Medulloblastoma subgroup analysis (NanoString)	Medulloblastoma subtyping not available; Reticulin staining to confirm desmoplastic nodular type not performed.
125	9 yrs	M	Posterior fossa	Medulloblastoma, desmoplastic/nodular, WHO grade IV	Medulloblastoma, group 4, WHO grade IV	subtyped	Medulloblastoma subgroup analysis (NanoString); histologic review not performed at SickKids	Medulloblastoma subtyping not available; Reticulin staining to confirm desmoplastic nodular type not performed.
126	13 yrs	M	Posterior fossa	Medulloblastoma, desmoplastic/nodular, WHO grade IV	Medulloblastoma, group 4, WHO grade IV	subtyped	Medulloblastoma subgroup analysis (NanoString); histologic review not performed at SickKids	Medulloblastoma subtyping not available; Reticulin staining reported as 'non-contributory'
111	8 yrs	M	4th ventricle	Medulloblastoma, NOS, WHO grade IV	Medulloblastoma, Non WNT/ Non SHH, WHO grade IV	Subtyped	Medulloblastoma subgroup analysis (NanoString) was group 3 or 4 by visual inspection	Medulloblastoma subtyping not available
128	3 yrs	F	Cerebellum, Rt	Medulloblastoma, desmoplastic, WHO grade IV	Medulloblastoma, SHH-activated, WHO grade IV	Subtyped	Medulloblastoma subgroup analysis (NanoString), P53 Wildtype by IHC	Medulloblastoma subtyping not available
108	5 yrs	M	Frontal, Lt	Glioblastoma, WHO grade IV	Pediatric-type diffuse high grade glioma, H3 wildtype and IDH wildtype, MYCN amplified	Subtyped	TruSight RNA panel ruled out IDH and H3 mutations and identified MYCN amplification	Fusion/ mutation testing not available
95	3 yrs	M	Temporo-parietal, Rt	Anaplastic ependymoma, WHO grade III	Supratentorial ependymoma, RELA, fusion positive	Subtyped	c11orf95-RELA fusion positive (Nanostring)	Fusion/ mutation testing not available
132	7 yrs	M	Brain stem	D/D of pleomorphic xanthoastrocytoma and ganglioglioma	Ganglioglioma, WHO grade I	Deferred Dx	Positive for BRAF V600E (IHC)	Inadequate clinicohistologic analysis; BRAF fusion/ mutation testing not available
133	15 yrs	F	Spinal cord, intramedullary, C2-T1	Diagnosis deferred	Favor astrocytoma	Deferred Dx	IDH1 R132H Wildtype	Descriptive diagnosis by expert
134	2 yrs	F	Optic nerve, Rt	Glial neoplasm	Pilocytic astrocytoma, WHO grade I	Deferred Dx	Negative for BRAF duplication (FISH); negative for BRAF V600E (IHC)	BRAF fusion/ mutation testing not available
135	2 yrs	M	Intraventricular	Glial neoplasm (provisional)	Pleomorphic xanthoastrocytoma, WHO grade II	Deferred Dx	Positive for BRAF V600E (IHC)	Inadequate histologic analysis, lineage, BRAF fusion/ mutation identification
136	18 yrs	F	Fronto-parietal, Lt	High grade malignant tumor	DICER 1 associated sarcoma	Deferred Dx	DICER1 p.E707* and p.E1813A mutations identified (TruSight)	Uncommon case, needed NGS fusion/ mutation panel for resolution
137	4 yrs	F	Frontal, Rt	Malignant neoplasm	Angiomatoid fibrous histiocytoma	Deferred Dx	EWSR1-CREM fusion identified	Uncommon case, needed NGS fusion/ mutation panel for resolution
138	10 yrs	F	Temporal	Reactive glial tissue, cannot exclude low grade glioma	Diffuse low grade astrocytoma, BRAFV600E negative, IDH negative	Deferred Dx	Negative BRAF V600E; negative for IDH1 R132H (IHC)	Descriptive diagnosis by expert, most common IDH and BRAF mutations ruled out
139	16 yrs	M	Temporal, Lt	Spindle cell lesion	Meningioma or Solitary fibrous tumor, WHO grade I	Descriptive diagnosis	None	Descriptive diagnosis by expert
140	15 yrs	M	Not specified	Diffuse glioma, likely Oligodendroglioma, WHO grade III	Diffuse glioma, small biopsy	Descriptive diagnosis	Negative for IDH1 R132H, BRAF V600E (IHC), ATRX retained, low P53, molecular testing not performed	Descriptive diagnosis by expert
141	7 yrs	M	Cerebellum, Lt	Embryonal tumor favor medulloblastoma	Medulloblastoma, SHH, P53 mutant	Subtyped	Subgroup analysis by NanoString; Diffusely strong P53 (IHC)	Deferred without committing to a specific diagnosis

## Sheet: Abbreviations
	Abbreviations:
	CNS: Central nervous system
	DMG: diffuse midline glioma
	Dx: Diagnosis
	F: Female
	FISH: Fluorescent in situ hybridization
	GBM: Glioblastoma
	IHC: Immunohistochemistry
	LGG: Low-grade glioma
	Lt: Left
	M: Male
	Mnths: Months
	mos: Months
	NOS: Not otherwise specified
	Rt: Right
	yr: Year
	Yrs: Years
